# Supplementary material for: GABARAPL1 Inhibits EMT Signaling through SMAD-Tageted Negative Feedback
Source: Biology (Basel). 2021 Sep 24;10(10):956. doi: 10.3390/biology10100956 (PMC8533302; doi:10.3390/biology10100956)
Supplement: Supplementary file 1 [file biology-10-00956-s001.zip]

Archive with 1 entries (1 files):
- supplem.pdf
